# Supplementary material for: The Epidemiology of Young People’s Work and Experiences of Violence in Nine Countries: Evidence from the Violence against Children Surveys
Source: Int J Environ Res Public Health. 2022 Dec 16;19(24):16936. doi: 10.3390/ijerph192416936 (PMC9778926; doi:10.3390/ijerph192416936)
Supplement: Supplementary file 1 [file ijerph-19-16936-s001.zip]

Archive with 1 entries (1 files):
- ijerph-1995051-supplementary.pdf
